# Supplementary material for: Exploring OR2H1-Mediated Sperm Chemotaxis: Development and Application of a Novel Microfluidic Device
Source: Cells. 2025 Jun 20;14(13):944. doi: 10.3390/cells14130944 (PMC12248556; doi:10.3390/cells14130944)
Supplement: Supplementary file 1 [file cells-14-00944-s001.zip]

Archive with 7 entries (7 files):
- suppl figure S2.pdf
- suppl figure S3.pdf
- suppl figure S4.pdf
- suppl figure S5.pdf
- Supplementary Figure S1.pdf
- Supplementary file S1B SpermChamber.stl
- Supplemetary file S1A 3D Printing files.pdf
